# Supplementary material for: COVID-19 Vaccine Safety Monitoring Studies in Low- and Middle-Income Countries (LMICs)—A Systematic Review of Study Designs and Methods
Source: Vaccines (Basel). 2023 May 29;11(6):1035. doi: 10.3390/vaccines11061035 (PMC10305514; doi:10.3390/vaccines11061035)
Supplement: Supplementary file 1 [file vaccines-11-01035-s001.zip]

Archive with 4 entries (4 files):
- S1 Table S1- searching strategies.xlsx
- S2 Table S2- Quality assessment for cohort studies.xlsx
- S3 Table S3- Quality assessment for cross-sectional studies.xls
- S4 Table S4- Data set.xls
