# Supplementary material for: COVID-19 Vaccine Safety Monitoring Studies in Low- and Middle-Income Countries (LMICs)—A Systematic Review of Study Designs and Methods
Source: Vaccines (Basel). 2023 May 29;11(6):1035. doi: 10.3390/vaccines11061035 (PMC10305514; doi:10.3390/vaccines11061035)
Supplement: Supplementary file 1 [file vaccines-11-01035-s001.zip › S1 Table S1- searching strategies.xlsx]

## Sheet: medline
Ovid MEDLINE(R) ALL <1946 to February 18, 2022>
Search history sorted by search number ascending
#	Searches	Results	Type
1	((2019 nCoV or 2019nCoV or corona virus or corona viruses or coronavirus or coronaviruses or COVID or COVID19 or nCov 2019 or SARS-CoV2 or SARS CoV-2 or SARSCoV2 or SARSCoV-2).ti,ab,kf. or (exp "COVID-19"/ or exp "COVID-19 Testing"/ or exp "COVID-19 Vaccines"/ or "Coronavirus"/ or exp "Receptors, Coronavirus"/ or exp "SARS-CoV-2"/ or exp "Spike Glycoprotein, Coronavirus"/)) not (exp "animals"/ no…	226749	Advanced
2	(vaccine or abdavomeran or "ad26.cov2.s" or ag0302-covid19 or bbibp-corv or bnt-162 or bnt162b2 or convidicea or coronavac covaxin or covlp or elasomeran or epivaccorona or ganulameran or nvx-cov2373 or pidacmeran or Pittsburgh-coronavirus-vaccine or reluscovtogene-ralaplasmid or (SCB-2019 adj vaccine) or sputnik or tozinameran or vaxzevria or vidprevtyn or wibp-corv or zifivax or zorecimeran or …	224152	Advanced
3	exp COVID-19 Vaccines/	9094	Advanced
4	2 or 3	227180	Advanced
5	1 and 4	19399	Advanced
6	(safe or safety or side-effect* or undesirable effect* or treatment emergent or tolerability or toxicity or adrs or (adverse adj2 (effect or effects or reaction or reactions or event or events or outcome or outcomes))).ti,ab.	1818572	Advanced
7	(ae or to or co).fs.	4174141	Advanced
8	6 or 7	5362116	Advanced
9	(allergic or anaphylaxi* or thrombo* or (blood adj2 cloth*) or heart or coronary or arrhythmia or myocard* or pericard* or menstrual or period or bleeding or coagulation or anosmia or ageusia or chilblain or erythema or vasculitis or (acute adj2 (kidney or liver or pancreat* or "aseptic arthritis")) or rhabdomyolysis or thyroiditis or convulsion or encephal* or Comirnat*).ti,ab,kf.	3685495	Advanced
10	(cohort or (control and study) or (control and group*)).tw. or exp epidemiologic studies/ or program.tw. or clinical trial.pt. or comparative-stud*.tw. or evaluation-studies.tw. or exp statistics as topic/ or survey*.tw. or follow-up*.tw. or time factors.tw. or ci.tw.	7848938	Advanced
11	case reports.pt. or (case adj (stud* or repor*)).ti,ab. or case.ti.	2650495	Advanced
12	(MEDLINE or systematic-review or (literature adj2 review)).tw. or (search* adj12 (literature or database?)).ti,ab.	512630	Advanced
13	((randomized controlled trial or controlled clinical trial).pt. or drug therapy.fs. or (randomized or randomised or placebo or randomly or trial or groups).ab.) not (exp animals/ not humans/)	4600894	Advanced
14	10 or 12 or 13	10394274	Advanced
15	(animals/ not humans/) or comment.pt. or editorial.pt. or exp consensus/ or guideline.pt. or history/	6283005	Advanced
16	11 or 15	8860181	Advanced
17	8 or 9	7937672	Advanced
18	5 and 14 and 17	3470	Advanced
19	18 not 16	3128

## Sheet: embase
No.	Query	Results	Date
#13	#12 AND [embase]/lim	1635	2022-02-21
#12	#7 AND #11	1744	2022-02-21
#11	#8 OR #9 OR #10	13728750	2022-02-21
#10	'methodology'/exp OR cohort:ti,ab,kw,de OR ((control NEAR/5 study):ti,ab,kw,de) OR ((control NEAR/3 group*):ti,ab,kw,de) OR program:ti,ab OR 'comparative stud*':ti,ab,kw,de OR 'evaluation studies':ti,ab,kw,de OR survey*:ti,ab,kw,de OR 'follow up*':ti,ab,kw,de OR 'time factors':ti,ab,kw,de OR ci:ti,ab,kw,de	11528926	2022-02-21
#9	(medline:ti,ab,kw,de OR systematic) AND 'review'/exp OR 'systematic review':ti,ab,kw,de OR 'meta analysis'/exp OR ((search* NEAR/12 (literature OR database?)):ti,ab)	646635	2022-02-21
#8	('randomized controlled trial'/de OR 'controlled clinical trial'/de OR random*:ti,ab,tt OR 'randomization'/de OR 'intermethod comparison'/de OR placebo:ti,ab,tt OR compare:ti,tt OR compared:ti,tt OR comparison:ti,tt OR ((evaluated:ab OR evaluate:ab OR evaluating:ab OR assessed:ab OR assess:ab) AND (compare:ab OR compared:ab OR comparing:ab OR comparison:ab)) OR ((open NEXT/1 label):ti,ab,tt) OR (…	5066761	2022-02-21
#7	#3 AND #6	2929	2022-02-21
#6	#4 OR #5	7193524	2022-02-21
#5	allergic:ti,ab,kw OR anaphylaxi*:ti,ab,kw OR thrombo*:ti,ab,kw OR ((blood NEAR/2 cloth*):ti,ab,kw) OR heart:ti,ab,kw OR coronary:ti,ab,kw OR arrhythmia:ti,ab,kw OR myocard*:ti,ab,kw OR pericard*:ti,ab,kw OR menstrual:ti,ab,kw OR period:ti,ab,kw OR bleeding:ti,ab,kw OR coagulation:ti,ab,kw OR anosmia:ti,ab,kw OR ageusia:ti,ab,kw OR chilblain:ti,ab,kw OR erythema:ti,ab,kw OR vasculitis:ti,ab,kw OR …	5193220	2022-02-21
#4	safe:ti,ab OR safety:ti,ab OR 'side effect*':ti,ab OR 'undesirable effect*':ti,ab OR 'treatment emergent':ti,ab OR tolerability:ti,ab OR toxicity:ti,ab OR adrs:ti,ab OR ((adverse NEAR/2 (effect OR effects OR reaction OR reactions OR event OR events OR outcome OR outcomes)):ti,ab)	2666918	2022-02-21
#3	#1 AND #2	7333	2022-02-21
#2	'anti-sars-cov-2 agent'/exp OR vaccine:ti,ab,kw OR abdavomeran:ti,ab,kw OR 'ag0302 covid19':ti,ab,kw OR 'bbibp corv':ti,ab,kw OR 'bnt 162':ti,ab,kw OR bnt162b2:ti,ab,kw OR convidicea:ti,ab,kw OR ((coronavac NEAR/1 covaxin):ti,ab,kw) OR covlp:ti,ab,kw OR elasomeran:ti,ab,kw OR epivaccorona:ti,ab,kw OR ganulameran:ti,ab,kw OR pidacmeran:ti,ab,kw OR 'pittsburgh coronavirus vaccine':ti,ab,kw OR 'relu…	278137	2022-02-21
#1	(('coronaviridae'/exp AND 'coronavirinae'/exp OR 'coronaviridae infection'/exp OR 'coronavirus disease 2019'/exp) AND r AND 'coronavirus infection'/exp OR 'covid-19 testing'/exp OR 'sars coronavirus 2 test kit'/exp OR 'sars-related coronavirus'/exp OR 'severe acute respiratory syndrome coronavirus 2'/exp OR '2019 ncov':ti,ab,kw OR 2019ncov:ti,ab,kw OR (((corona* OR corono*) NEAR/1 (virus* OR vira…	73751	2022-02-21

## Sheet: prisma_flow
medline	3128
embase	1635
total	4763
duplicates	477
total	4286
