# Supplementary material for: COVID-19 Vaccine Safety Monitoring Studies in Low- and Middle-Income Countries (LMICs)—A Systematic Review of Study Designs and Methods
Source: Vaccines (Basel). 2023 May 29;11(6):1035. doi: 10.3390/vaccines11061035 (PMC10305514; doi:10.3390/vaccines11061035)
Supplement: Supplementary file 1 [file vaccines-11-01035-s001.zip › S2 Table S2- Quality assessment for cohort studies.xlsx]

## Sheet: Cohort
		Selection				Comparability	Outcome
SN	Authors, year	Representativeness of the exposed cohort	Selection of the non exposed cohort	Ascertainment of exposure	outcome of interest	Comparability of cohorts on the basis of the design or analysis	Assessment of outcome	Follow-up long enough	Adequacy of follow up of cohorts	Score
1	Abu-Halaweh, 2021	1	0	1	0	2	1	0	0	5
2	Aikawa, 2021	1	0	1	1	1	1	1	1	7
3	Ariamanesh, 2022	1	0	1	1	1	1	1	0	6
4	Azimi, 2021	0	0	1	0	1	0	0	0	2
5	Babamahmoodi, 2021	0	0	0	0	1	1	1	1	4
6	Basavaraja, 2021	1	0	0	0	0	0	1	0	2
7	Benjamanukul, 2021	1	0	0	0	0	0	1	1	3
8	Blanco, 2022	0	0	0	0	0	0	1	1	2
9	Erol, 2021	1	1	1	0	0	1	1	1	6
10	García-Grimshaw, 2021	1	1	1	1	1	1	1	1	8
11	Kamal, 2021	0	0	1	0	1	1	1	1	5
12	Karacin, 2021	0	0	1	0	0	1	0	0	2
13	Karattuthodi, 2021	1	0	1	0	0	1	1	1	5
14	Kaya, 2021	0	1	0	0	0	1	0	0	2
15	Pagotto, 2021	0	0	0	0	2	0	0	1	3
16	Wang J, 2022	1	1	1	0	1	0	1	0	5
	Table 2: Newcastle - Ottawa quality assessment scale evaluating methodological quality/risk of bias ( cohort studies).
