# Supplementary material for: COVID-19 Vaccine Safety Monitoring Studies in Low- and Middle-Income Countries (LMICs)—A Systematic Review of Study Designs and Methods
Source: Vaccines (Basel). 2023 May 29;11(6):1035. doi: 10.3390/vaccines11061035 (PMC10305514; doi:10.3390/vaccines11061035)
Supplement: Supplementary file 1 [file vaccines-11-01035-s001.zip › S3 Table S3- Quality assessment for cross-sectional studies.xls]

## Sheet: cross-sectional
		Selection			Comparability	Outcome
SN	Authors, year	Representativeness of the sample	Non-respondents	Ascertainment of the exposure (risk factor)	comparable, based on the study design or analysis. Confounding factors are controlled	Assessment of the outcome	Statistical test	Score
1	Abbas, 2021	1	1	0	1	0	0	3
2	Abu-Hammad, 2021	1	1	0	0	0	0	2
3	Al Khames Aga, 2021	1	1	0	0	1	1	4
4	Almufty, 2021	1	0	0	0	0	1	2
5	Alonso, 2021	1	0	1	0	0	0	2
6	Attash, 2021	1	0	0	1	0	1	3
7	Brko, 2021	1	1	0	1	0	0	3
8	Cherian, 2021	1	1	0	0	1	1	4
9	Djanas, 2021	1	0	0	0	0	1	2
10	Dogan, 2021	1	0	0	1	0	1	3
11	Elgendy, 2022	1	0	0	0	0	0	1
12	Elgendy, 2022	1	0	0	0	0	0	1
13	Esquivel‑Valerio, 2021	1	0	0	0	0	0	1
14	Gumus, 2021	0	0	0	0	0	1	1
15	Guzmán-Martínez, 2021	1	1	0	0	0	0	2
16	Haşlak, 2021	0	0	0	0	1	1	2
17	Hatmal, 2021	1	0	1	1	0	1	4
18	Houshmand, 2022	0	0	1	1	0	1	3
19	IbtesamE-Fajar, 2021	1	0	0	0	0	0	1
20	Inbaraj, 2022	1	0	0	0	0	0	1
21	Islam, 2021	1	1	0	1	0	1	4
22	Jahan, 2021	1	0	1	1	0	1	4
23	Kaur, 2021	0	0	1	1	0	1	3
24	Khalil, 2021	1	1	0	0	1	1	4
25	Konda, 2021	1	1	0	0	0	0	2
26	Konu, 2021	0	0	0	1	0	1	2
27	Lu, 2021	1	0	1	0	0	0	3
28	Mahapatra, 2021	0	0	0	0	0	1	1
29	Omeish, 2021	1	0	1	1	0	1	4
30	Pokharel, 2021	0	0	0	0	0	0	0
31	Pourani, 2021	0	0	0	0	0	0	0
32	Serwaa, 2021	0	0	0	1	0	0	1
33	Solomon, 2021	0	0	1	1	0	0	2
34	Subedi, 2021	0	0	0	1	0	1	2
35	Supangat, 2021	0	0	0	1	0	0	1
36	Tran, 2021	0	0	0	1	0	0	1
37	Vanegas, 2021	0	0	0	0	0	0	0
38	Wang, 2021	1	0	1	1	0	1	4
39	Yıldız, 2021	0	0	0	0	0	0	0
40	Zare, 2021	0	0	0	1	0	1	2
41	Zewude, 2021	0	0	0	1	0	1	2
42	Zhang, 2021	1	0	0	1	0	1	3
	Table 3: Newcastle - Ottawa quality assessment scale evaluating methodological quality/risk of bias (cross-sectional studies).
