# Supplementary material for: COVID-19 Vaccine Safety Monitoring Studies in Low- and Middle-Income Countries (LMICs)—A Systematic Review of Study Designs and Methods
Source: Vaccines (Basel). 2023 May 29;11(6):1035. doi: 10.3390/vaccines11061035 (PMC10305514; doi:10.3390/vaccines11061035)
Supplement: Supplementary file 1 [file vaccines-11-01035-s001.zip › S4 Table S4- Data set.xls]

## Sheet: Table 4
Author/Year of publication	Countrie(s) of data collection	Primary study objectives (from body of text, not the abstract)	Study design as reported in the methods (e.g. case control, cohort, cohort event monitoring..self controlled case series) if multiple report all	Population age range criteria (0-18, all ages..)	Additional Inclusion criteria (beyond age)	Sample size (persons included in the study population)	Source of the data collection (primary data collection (specific data collection from source for the study (.e.g interview), or secondary of existing data collected in routine care (e.g medical record review, registers etc. )	Primary and secondary safety outcomes (events)	Number of cases for primary outcome in exposed and comparator, list separately (dose 1)	Case(dose 2)	Outcome identification methods (by diagnostic codes, .. )	Outcome validation performed against medical charts (describe method)	If outcome validation was done, were Brighton Collaboration criteria used for validation?	Comparator for safety assessment (e.g. non-exposed, active comparator/vaccine), please list	risk window (period during which the vaccine is supposed to increase the risk)	Control window (window of time that is used as reference) in the same person	COVID-19 vaccine brands included in the study	Dose-specific analyses conducted? (e.g. primary scheme, booster etc) Specify	Are heterologous schemes considered (this means different brands of vaccines in one person)	Comparator definition	Vaccination data collection method (e.g. self-report, registry, etc.)	Number of withdrawals, exclusions, lost to follow-up in primary data collections	Statistical model used for primary analysis	Method to adjust for confounding (matching, adjustment, randomization, restriction). Describe the exact method from methods section	Model diagnostics and validity checks (e.g. goodness of fit, identification of outliers, and co-linearity)	Management of missing data (e.g. none, imputation, complete case analysis...)
Abbas S, 2021	Pakistan	Frequency of adverse effects of Sinopharm	Cross-sectional	18-50 years old patients	high-risk Patients with ASA I & II status, hemodynamically stable with optimized comorbid	205	Interview	adverse effects (e.g. fatigue/malaise, headache/migraine, fever, soreness, redness, and swelling at the injection site)	69		NA	NA	NA	NA	7	NA	SinoPharm	NA	NA	NA	self-report(spontaneous reporting)		Descriptive statistic including Post-vaccination side effects compared hi-Square & independent samples T-test	NA	NA	complete case analysis
Abu-Halaweh, S. 2021	Jordan	Compare early side effects of Sinopharm and Pfizer-BioNTech	Cohort	Adults	Adults vaccinated 2 doses with no history of previous allergies	1004	Interviews (Telephone)	adverse medical events(Local side effects vs Systemic sideeffects) includes weakness, headache, muscle pain, fever, chills, rigors, arthral-gia, swelling or pain at site of injection, abdominal pain, nausea, flu-like symptoms, skinrash, and allergic reactions	465		NA	NA	NA	Classical vaccines of Sinopharm and Pfizer-BioNTech vaccines		NA	Pfizer–BioNTech, SinoPharm	NA	NA	NA	self-report	NA	Group differences assessed using the chi-squared, Student’s t-test as well as the Mann–Whitney U test. Kaplan–Meier failure curve was used to compare adverse reactions	NA	normality of data distribution as assessed by the Shapiro–Wilk test.	complete case analysis
Abu-Hammad, O. 2021	Jordan	Explore the side effects (SE) of one or two doses of COVID-19 vaccines	Cross-sectional	Age unspecified	high-risk Health care personnel in Jordan: nurses, dentists and physicians	409	Self administered - survey utilizing an online questionnaire	Common Side effects such as fever, Fatigue, Myalgia, Pain, Headache	18		NA	NA	NA	NA		NA	Pfizer–BioNTech, Oxford–AstraZeneca, SinoPharm	NA	NA	NA	self-report	NA	Descriptive statistics with chi square test	NA	NA	complete case analysis
Aikawa N E., 2022	Brazil	Examine safety two doses of CoronaVac	Retrospective Cohort	Aged 18 years or older	high-risk hospital services workers, health professionals, and hospital administrative service employees or their relatives without autoimmune rheumatic disease and not taking immunosuppressive therapy autoimmune rheumatic diseases: rheumatoid arthritis, systemic lupus erythematosus, spondiloarthritis, vasculitis, primary Sjogren’s syndrome, systemic sclerosis, systemic autoimmune myopathies, and…	942	Interview + Laboratory test	side-effect including local and systemic manifestations. immunogenicity of two doses of the inactivated SARS-CoV-2 vaccine CoronaVac	581	436	Medically reviewed at in-person visits on day 28 and day 69	assessed by median neutralising activity (ie, activity of neutralising antibodies) and by geometric mean titres (GMTs) of anti-SARS-CoV-2 S1 and S2 IgG and median neutralising antibody activity in SARS-CoV-2 seropositive patients with autoimmune rheumatic diseases compared with seronegative patients and seropositive and seronegative controls			79		CoronaVac				self-report	86 were excluded because they became infected with SARS-CoV-2 or did not have available data for analysis	NA	NA		complete case analysis
Qutaiba A. Al Khames Aga, 2021	Iraq and Jordan	adverse events of the COVID-19 vaccination	Cross-sectional	18–86 years old	All people who had taken the first dose or full course of vaccine (two doses)	1736	Self administered - survey utilizing an online questionnaire	adverse reactions type of vaccine associated with common symptom	600		NA	NA	NA	NA	30	NA	Pfizer–BioNTech, Oxford–AstraZeneca, SinoPharm	NA	NA	NA	self-report	NA	Descriptive statistics like number, percentage and mean ±SD. Analysis of variance test used to compare the dependent variables. Hazard ratio and 95% confidence interval used	NA	NA	complete case analysis
Islam M R, 2021	Bangladesh	adverse events of the COVID-19 vaccination	Cross-sectional	Age 18 years and above	All population who received the dose of the COVID-19 vaccine. Ability to read Bangla, Bangladeshi ethnicity and living in Bangladesh at that time, and willingness to participate	392	Self administered - survey utilizing an online questionnaire	NA	250		NA	NA	NA	NA	7	NA	Any	NA	NA	NA	self-report		descriptive statistics and binary logistic regression model, odds ratios (OR) with 95% confidence intervals (CI)	Multiple regression analysis	variance inflation factors (VIF) from the regressionmodel to assess the potential multicollinearity.	complete case analysis - out of 407, 15 excluded due to partial or incomplete in-formation
Vanina Pagotto 2021	Argentina	Incidence of early events of the SputnikVvaccine	Cohort	Age 18 years and above	high-risk healthcare workers in private health institutions in Buenos Aires City	707	Self administered - self-report surveillance by email up to three times. who did not respond to the email were contacted by a nurse	early events supposedly attributable to vaccination or im-munization (ESAVI)	487		NA	Those reactions that were considered ESAVIs after medical evaluation were reported to the Argen-tine integrated health information system (SISA)	NA	NA	1	NA	Sputnik V	NA	NA	NA	self-report	NA	Descriptive statistics like incidencerateofESAVIsand95%confidenceintervals(95% CI) and Kaplan-Meier estimator. The Cox regression model with crude and adjusted Hazard Ratio(HR) 95%CIs	Multiple regression analysis	NA	complete case analysis
Hind B. Almufty, 2021	Iraq	side effects and risk factors	Cross-sectional	Age 18 years and above	All who received Pfizer, AstraZeneca, and Sinopharm COVID19 vaccines before at least 1 week	1012	Interview-standardized questionnaire platform	adverse effects (common side effects after taking the covid19 vaccines) associated risk factors	850		NA	NA	NA	NA	7	NA	SinoPharm, Pfizer–BioNTech, Oxford–AstraZeneca	NA	NA	NA	self-report	17	Descriptive statistics, Fisher's exact and Chi-square tests were used to find the associated risk factors for developing symptoms after vaccination. Odds Ratio of 1 and Pvalueof at 0.05 was considered statistically significant	NA	NA	complete case analysis
Ricardo Alonso, 2021	Latin America	evaluate the safety of COVID-19 vaccines	Cross-sectional	Age 18 years and above	high-risk MS patient and be vaccinated with at least one dose of any of vaccines	393	Self-administered web-based survey	adverse events comprised pain at the injection site; fever; muscle and/or joint pain; flu-like symptoms; fatigue and/or general weakness; headache; gastrointestinal symptoms (nausea, vomiting ordiarrhea); post-vaccination COVID-19 infection; and acute MS relapse.	180		NA	NA	NA	NA		NA	CoronaVac, Sputnik V, Pfizer–BioNTech, Oxford–AstraZeneca	NA	NA	NA	self-report	NA	Descriptive analyses with Chi-square or Fisher’s exact tests for categoricalvariables and t-test or Mann–WhitneyUtest forcontinuous variables, when appropriat	NA	NA	complete case analysis
Mona Ariamanesh, 2021	Iran	immunogenicity and safety of the BBIBP-CorV vaccine	Cohort	Age 18 years and above	high-risk patients with cancer referred for vaccination	364	Interview via telephone or in-person using a questionnaire	positive test for COVID-19 adverse events	100		PCR and anti-SARS-CoV-2 Nucleocapsid assessment	Common TerminologyCriteria for Adverse Events (CTCAE) version V5	NA	NA	90	NA	SinoPharm	NA	NA	NA	self-report	NA	Univariable and multivariable analyses were explored including summary statistics (e.g. Proportions) and pearson Chi-square test. Logistic regression modeling	Multiple Logistic regression analysis	Used forward stepwise variable selection, Collinearity was assessed by esti-mation of variance inflation factor (VIF) of model covariates.	complete case analysis
Attash, H.M., 2022	Iraq	Prevalence of the adverse reactions	Cross-sectional	Age unspecified	high-risk health care workers	843	Self-administered survey via online	adverse reactions	628		NA	NA	NA	NA		NA	SinoPharm, Pfizer–BioNTech, Oxford–AstraZeneca	NA	NA	NA	self-report	NA	descriptive statistics including Chi-square test and Fisher exact test	NA	NA	complete case analysis
Azimi M., 2021	Afghanistan	adverse reactions of COVID-19 vaccines	Retrospective Cohort	Age unspecified	All staff and lecturers of KUMS who had received the first dose of the COVID-19 vaccine (ChAdOx1 nCoV-19),	400	Interview after receiving the first dose of their vaccines	adverse reactions	374		NA	NA	NA	NA	10	NA	Oxford–AstraZeneca	NA	NA	NA	spontaneous reporting	NA	Descriptive statistics and bi-variable (Chi-square) analyses. A p-value of <0.05 considered statistically significant at 95% confidence interval	NA	NA	complete case analysis
Basavaraja C K, 2021	India	AEFIs reported following COVID-19 vaccination	Cohort	Age unspecified	All Vaccination beneficiaries who reported any AEs	269	Interviewed and observation after receiving the first dose	NA	269		NA	Posters of the possible AEFIs were made available in the vaccination and observation area to educate the beneficiaries on possible AEFIs. The beneficiaries to report back if they develop any kind of Aes. All the reported events were categorized to its system organ classification (SOC) as per the Medical Dictionary for Regulatory Activities (MedDRA) SOC classification. causality assessment was don…	NA	NA	1	NA	Oxford–AstraZeneca, Covaxin	NA	NA	NA	spontaneous reporting	NA	Descriptive statistics	NA	NA	complete case analysis
Babamahmoodi F, 2021	Iran	side effects of the Sputnik V vaccines	Cross-sectional and Cohort	Age Unspecified	high-risk healthcare workers vaccinated with first dose Sputnik V COVID-19 vaccine	13.435	Self-administered web-based survey	side effects including local in injection site side effects and systemic side effects, the onset and duration of side effects	3236		NA	NA	NA	NA	8	NA	Sputnik V	NA	NA	NA	self-declaration report of COVID-19 vaccine side effects	NA	Descriptive analyses used frequency and percentage. Differences between groups were determined by the chi-square test or Fisher’s exact test with P<0.05 considered statistically significant	NA	NA	Complete case analysis
Benjamanukul S., 2022	Thailand	safety and immunogenicity of CoronaVac	Cohort	18 - 59 years	high-risk health care workers (HCWs) received a 2‐dose regimen of CoronaVac	185	Interview	immunogenicity of CoronaVac Local adverse reactions to the vaccine (e.g., pain, swelling, and redness) or systemic adverse events (e.g., fever, allergic reactions, headaches, and myalgia	110		NA	NA	NA	NA	7	NA	CoronaVac	NA	NA	NA	self-report	NA	Descriptive analyses such as numbers and percentages of participants experiencing local and systemic adverse events.The seroconversion rates of total antibodies against RBDand IgG against N protein were calculated as percentages and geometric mean concentration (GMC). Spearman's rank correlation coefficient test, Wilcoxon matched pairs signed test and Mann–WhitneyUtest used.	NA	NA	complete case analysis
Blanco S., 2022	Argentina	safety rate of Sputnik vaccinated	Cohort	Age unspecified	high-risk healthcare workers (HCW) with and without prior SARS-CoV-2 infection	285	Self-administered-self report and laboratory analysis done	humoral immune-response and neutralizing antibodies safety and disease rates	134		NA	NA	NA	NA	42	NA	Sputnik V	NA	NA	NA	vaccinated individuals by monitoring self-reported adverse events.	NA	Results were described in tables and figures with absolute frequencies and percentages. Chi-square test of independence (withMonte Carlo correction) with Wilcoxon test (paired) and Kruskal Wallis test	NA	NA	complete case analysis
Brko G M, 2021	Serbia	reported side effects	Cross-sectional	Aged 18 years or older	high-risk patients with solid and hematologic malignancies	800	Self-administered questionnaire	common side effects after the first and the second dose of vaccines	84	103	NA	NA	NA	NA		NA	SinoPharm, Pfizer–BioNTech, Oxford–AstraZeneca, Sputnik V	NA	NA	NA	vaccinated individuals by monitoring self-reported adverse events.	33 cancer patients excluded	side effects of Vaccinated and unvaccinated cancer patients were compared using x2 test for categorical variables and Moods median test for median age	NA	NA	complete case analysis
Cherian S., 2021	India	safety issues in terms of vaccine reactivity or disease flare	Cross-sectional	Age unspecified	high-risk RMD patients who had received the first dose of either the ChAdOx1 nCoV-19 vaccine or the BBV152 vaccine	724	Documents review - Medical records audited to find out post-vaccination adverse effects (AE) or disease flares	Postvaccination adverse events(Fatigue, fever, Myalgia, headache, New/increased joint pains, Diarrhea, Chills and Pain in injection site) in patients	436	130	NA	NA	NA	NA		NA	Oxford–AstraZeneca, Covaxin	NA	NA	NA	self report	Not describe	descriptive statistics used with Fischer’s Exact test and independent t test	Not described	Normality of the data was confirmed by the Shapiro–Wilk test	complete case analysis
Djanas D, 2021	Indonesia	side effects	Cross-sectional	Adults	high-risk hospital staff who received COVID-19 vaccination with no comorbidity	840	Self-administered via Online survey- eligible participants identified through medical records review. Google Forms questionnaire assessing the side effects of the COVID-19 vaccine	side effects, i.e., swelling, redness, itching, fever, headache, muscle pain, fatigue, coughing, diarrhea, nausea and vomiting, breathlessness, joint pain, fainted, anaphylactic reaction, itch, and swollen lymph nodes	466		NA	NA	NA	NA		NA	Convidecia	NA	NA	NA	self-report	Not describe	Univariate and bivariate analysis performed like frequency and percentage, chi-square test. Odds ratios with 95% confidence interval was presented.	Not described	Not descibed	Complete case analysis
Doğan E İ., 2021	Turkey	local and systemic allergic adverse effects of the CoronaVac vaccine	Cross-sectional	Aged 18 years or older Age > 64 of Risk Groups	All vaccinated people with 2nd dose of CoronaVac vaccine in 20 days ago, having the education level to understand and answer the questions	311	Self-administered web-based survey	local and systemic allergic adverse effects of the CoronaVac vaccine	125	100	NA	NA	NA	NA	20	NA	CoronaVac	NA	NA	NA	self-report	Not describe	Descriptive statistics such as numbers and percentages with McNemar test, chi-square or the Fischer exact chi-square test used in the evaluation of systemic and local reactions	Not described	Not descibed	Complete case analysis
Esquivel-Valerio J A., 2021	Mexico	prevalence of AE with SARS-CoV-2 vaccines	Cross-sectional	All age groups	high-risk autoimmune and inflammatory rheumatic diseases (AIIRD) patients with a history of COVID-19 vaccination	225	Interviewed- a survey done to identify vaccine AE (local or systemic reactions)	AE (local or systemic reactions)	225		NA	NA	NA	NA		NA	Pfizer–BioNTech, Oxford–AstraZeneca, Convidecia, Johnson & Johnson, Moderna and CoronaVac	NA	NA	NA	self-report	Not describe	Descriptive analyses used frequency and percentage.	Not described	Not descibed	Complete case analysis
Elgendy M O., 2022	Egypt	safety profile of Sinopharm vaccine	Cross-sectional	Aged 18 years or older	All Healthy people or those with well-controlled diseases.	120	Self-administered-online survey - a structured questionnaire	Post-Sinopharm vaccine symptoms effectiveness	59		a quantitative IgG anti-spike protein antibodies test	NA	NA	NA	18	NA	SinoPharm	NA	NA	NA	self-report	not described	Descriptive analyses used frequency and percentage	Not described	Not descibed	Complete case analysis
Elgendy M O., 2022	Egypt	side effects of postvaccine	Cross-sectional	Adults over 18 years old	All Healthy subjects who received two doses of BBIBP-CorV (Sinopharm), ChAdOx1 (AstraZeneca), or BNT162(Pfizer BioNTech) vaccines	168	Self-administered web-based survey- a structured questionnaire to detect the postvaccine side effects	postvaccine side effect efficacy of vaccines			IgG anti-spike-protein antibodies test and laboratory tests	NA	NA	NA	90	NA	SinoPharm, Oxford–AstraZeneca, Pfizer–BioNTech	NA	NA	NA	self-report	not described	Descriptive analyses used frequency and percentage	Not described	Not descibed	Complete case analysis
Erol C., 2021	Turkey	adverse effects	Cohort	Aged 18 years or older	high-risk Transplant recipients and health care worker (control group) vaccinated with 2 doses of inactivated SARS-CoV-2 vaccine (CoronaVac, Sinovac) or BNT162b2vaccine (Comirnaty, Pfizer-BioNTech)	104	Interviewed to demographic data, adverse events following the vaccination and serum samples- immunosuppressive regimen using immunoglobulinG(IgG) test in their prevaccination	adverse events following the vaccination and immunosuppressive regimen	24		immunoglobulinG(IgG) test in their prevaccination	NA	NA	Inactivated SARS-CoV-2 vaccine (CoronaVac, Sinovac)	60	NA	CoronaVac, Sinovac, Pfizer–BioNTech	NA	NA	NA	self-report	1 incomplete, 2 postive testof immunoglobulinG(IgG) in prevaccination serum samples	Descriptive statistics such as mean values ± SD, median values (with minimum-maximum), and categorical variables as number of patients (with percent of total).The Pearson chi-square test was used for independent categorical data, the generalized Fisher(Fisher-Freeman-Halton) exact test was used when the Pearson chi-square test was not suitable,and the Mann-Whitney U test was used to determine sta…	Not described	Normal distribution was examined with the Shapiro-Wilk test of normality	Complete case analysis
Garcia-Grimshaw M., 2021	Mexico	systemic, and potential neurologic AEFI, focusing on serious neurologic events	Cohort	All age groups	All people Who received first dose of the BNT162b2 mRNA COVID-19 vaccine	704.003	Documents review-using a dataset comprising daily updated information on AEFI, obtained Mexican Epidemiological Surveillance System	any adverse events following the first dose of the BNT162b2 mRNA COVID-19 vaccine	6536		NA	A printed and web-based operational manual guides on the definition, reporting, and follow-up of AEFI. When AEFI are identified, evaluation and follow-up are performed at the local level, where they are characterized as either non-serious or serious using World Health Organization (WHO) operational defi-nition	NA	NA	30	NA	Pfizer–BioNTech	NA	NA	NA	Registry in Epidemiological Surveillance System	Not described	Descriptive analyses such as median with interquartile range (IQR), frequency and proportions. Differences between groups were determined by the chi-square test or Fisher’s exact test. Mann-Whitney U test, non-parametric. Also incidence proportion of neurologic adverse events per 100,000 administered doses.	Not described	Not descibed	Variables with missing data were analyzed and presented separately
Gumus H H., 2021	Turkey	side effects of the two-dose inactive SARS-CoV-2 vaccine	Cross-sectional	All age groups	All people who had received two-dose CoronaVac and a negative test result before vaccinations	184	Interview - We recorded demographic characteristics, medical history, smoking habit, whether they experienced any SEs, and needed treatment during the seven days after each dose of the vaccination by a questionnaire	antibody response to the two-dose CoronaVac side effects (SEs)	35	27	NA	NA	NA	NA	7	NA	CoronaVac, Sinovac	NA	NA	NA	self-report	90 excluded who did not meet any of the inclusion criteria	Descriptive statistics such as frequency (n) and percentage (%). Categorical variables were compared using Fisher–Freeman–Halton test or Pearson’s χ² test.	Not described	Not descibed	Complete case analysis
Guzman-Martinez O., 2021	Mexico	side effects	Cross-sectional	Aged 18 years or older	All persons receiving the BNT162b2 orAd5-nCoV vaccine	115	Interview with peripheral blood samples collections	immunogenicity side effects of the vaccines	80	83	NA	NA	NA	NA	30	NA	Pfizer–BioNTech, Convidecia	NA	NA	NA	self-report	Not described	Descriptive statistics such as graphs, frequency tables and crossed tables, mean, standard deviation, median, variance, box plots, scatter plots and Pearson’s correlation. For comparison of means, the Student’s t-test statistic was used for independent and dependent samples.	Not described	Not descibed	Complete case analysis
Ibtesam E Fajar., 2021	Pakistan	immediate side effects of Covid-19 vaccination	Cross-sectional	Age above 12 years	All citizens of Pakistan who were eligible for the COVID-19 vaccination	17040	Self-administered web-based survey	Adverse effects following immunization (AEFI)	16188		NA	NA	NA	NA		NA	SinoPharm, Pfizer–BioNTech, Oxford–AstraZeneca, Moderna, Convidecia, PakVac and Sputnik V	NA	NA	NA	self-report	565 individuals not gave consent to participate and provided complete responses	Descriptive statistics such as frequency tables and percentages. For comparison of means number of Adverse Effects Between Both Doses of Vaccination, the Student’s t-test statistic used	Not described	Not descibed	Complete case analysis
Inbaraj L R., 2021	India	incidence of adverse events following immunization(AEFI)	Cross-sectional	All age groups	high-risk HCWs of Bangalore Baptist Hospital(BBH),	218	Self-administered web-based survey- circulated a google form on the hospital WhatsApp platform and asked them to self-report their vaccination experience	adverse event following immunization (Local symptoms:-Pain, Swelling, Induration; Symptoms related to the injection arm:- Stiffness of injection arm, Weakness of injection arm, Numbness of injection arm; Systemic symptoms:- Headache, Fever, Body ache, Felt weak; GI symptoms:- Vomiting, Abdominal pain, Loose stools; Allergic symptoms)	152		NA	NA	NA	NA		NA	Oxford–AstraZeneca	NA	NA	NA	self-report	Not descibed	Descriptive statistics such as frequency tables and percentages. Chi-square test and 95% CI significance used	Not described	Not descibed	Complete case analysis
Jahan N., 2021	Bangladesh	short-term side effects of the first dose of Oxford-AstraZeneca’s Covishield vaccine	Cross-sectional	Aged 18 years or older	All who had received the first dose of the Covishield vaccine	474	Interview - Mixed by Online Google platform and Printed copies were used to collect data	short-term side effects of the first dose of Oxford-AstraZeneca’s Covishield vaccines	331		NA	NA	NA	NA		NA	Oxford–AstraZeneca	NA	NA	NA	self-report	Not descibed	Descriptive statistics with chi-squared ( 2) test for associations of the number of side effects with different demographic groups. Logistic regression analysis model was carried out	Not described	Not descibed	Complete case analysis
Kamal D., 2021	India	adverse events following immunization (AEFI) with two doses of Covishield	Cohort	Aged 18 years or older	All people received two doses of vaccine	1007	Surveillance - Both primary and seconday data sources- Active and passive surveillance of the adverse events were done	adverse event association of AEF (any unfavorable or unintended sign, abnormal laboratory finding, symptom, or disease)	1020		NA	NA	NA	NA	28	NA	Oxford–AstraZeneca	NA	NA	NA	self-report	26 participants eitherdid not give consent/respond to phone calls	Descriptive statistics with chi-squared ( 2) test and p value for rate of reported adverse events	Not described	Not descibed	Complete case analysis
Karacin C., 2021	Turkey	vaccine immunogenicity	Cohort	Aged 18 years or older	high-risk Patients who had a solid organ tumor diagnosis, active systemic therapy (cytotoxic chemotherapy, mon-oclonal antibody, immunotherapy), Eastern Cooperative Oncology Group performance status 0–2, life expectancy>12 weeks, and negative SARS-CoV-2 antibody serology before the first vaccine dose	47	Documents review - observational and laboratory data collected. Side effects were recorded after the first and second doses.	Immunogenicity side effect (Local and systemic reactions)	9	11	NA	NA	NA	NA	28	NA	CoronaVac	NA	NA	NA	self-report	NA	Descriptive statistics such as median (range or interquartile range) and frequency (percentage). The Mann–Whitney U test was used to compare the continuousvariables of the two independent groups. Pearson’s chi-square or Fisher’s exact test was used to compare categorical data. Variables with a p<0.20 as a result of univariate analysis were included in the logistic regression analysisto determine …	Multivariate analysis	Not descibed	Complete case analysis
Haslak F., 2022	Turkey	adverse events	Cross-sectional	Age < 18 years Healthy children and patients under 21	Children patients under 21 an at least 1-year follow-up period for a childhood-onset rheumatic disease	246	Self-administered- Web-based survey - prepared in Google Forms and circulated through several social media platforms	Adverse events - local reactions (Redness, warmth, regional pain, and tenderness at the injection site due to COVID-19 vaccines), severe adverse events (permanent disabilities, hospitalization or an extended hospital stay (if vaccinated while in the hospital), life-threatening illness, birth defects (congenital anomalies), and death) and non-severe adverse events	327		NA	data of the rheumatic patients were verified by their medical records, data of COVID-19 vaccination status and experienced adverse events of the participants were verified by phone calls and national registries.	NA	NA		NA	CoronaVac, Pfizer–BioNTech	NA	NA	NA	self-report, registry	220 participants excluded due to not vaccinated (n=181), not be reached by phone (n=19), follow-up period was <1year (n=8) and whose data could not be verified via the national registries, medical records of our de-partment or phone calls (n=12)	Descriptive statistics such as median (range or interquartile range) and frequency (percentage). Mann-Whitney U or Kruskal-Wallis test used to compare groups. chi-square or Fisher’s exact test was used to compare categorical data.	NA	NA	Complete case analysis
Hatmal M M., 2021	Jordan	side effects following COVID-19 vaccination	Cross-sectional	Aged 18 years or older	NA	2213	Self-administered online survey (created with Google Forms) that wascirculated via social media platforms (i.e., Facebook, Instagram, and WhatsApp)	common and non-life-threatening side effects (e.g., fatigue, chills, dizziness, fever, headache, joint pain, and myalgia) pre- and post-vaccination perceptions, interests, and sources of knowledge about COVID-19 vaccines	1558		NA	NA	NA	NA		NA	SinoPharm, Oxford–AstraZeneca, Pfizer–BioNTech	NA	NA	NA	self report	24 participants provided inconsistent or incomplete responses (i.e.,important items such as informed consent, age, vaccine type, and number of doses weremissed)	For continuous and categorical variables, the means, standard deviations (SD), and percentages were reported, respectively. hi-square test done. Prediction models were used to the severity of the side effects - machine learning (ML) tools, including multilayer perceptron (MLP), eXtreme gradient boosting(XGBoost), random forest (RF), and K-star were used to predict the severity of side effects.	NA	Questions were omitted about self-beliefs and emotions, and thus they were excluded to prevent bias in the prediction process. In 5-fold cross-validation, the process was repeated until all training data points were removed from the training list and predicted at least once. The accuracy was calculated based on comparing classification results with actual reported severities.	Complete case analysis
Houshmand B., 2022	Iran	non-serious/serious side effects	Cross-sectional	Age group unspecified	high-risk vaccinated dental staff and dental students who have received at least the first dose of one of the SARS-CoV-2 vaccines	1.205	Self-administered- multicenter electronic questionnaire via an online plat-form over a 1 week period	side effects	1039		NA	NA	NA	NA	28	NA	Sputnik V, Oxford–AstraZeneca, Covaxin, and SinoPharm	NA	NA	NA	self-reported	Not described	Descriptive statistics were presented as mean ± standard deviation or number(percent). Mann-Whitney, Kruskal-Wallis, and chi-squaretests were applied to compare the study variables and Spearman’s coefficient was used to investigate the linear correlations.	Not described	A pilot study with 30 cases done to check validity and reliability of the questionnaire, the list of side effects was advised by five experts in the field. The normality assumption of the quantitative variables was assessed using the Kolmogorov-Smirnov test.	Complete case analysis
Karattuthodi M S., 2022	India	incidence of post vaccination COVID-19 Sputnik V	Cohort	Aged 18 years or older	All person who have registered in the Government’s CoWin portal and Aarogya Setu mobile application for getting their vaccination, in good health status and were not previously diagnosed with COVID-19 in the past two months, after the two doses.	700	Interviews -Face to face and telephone	AEFIs of first, second and third day following the Sputnik V vaccination Participant’s attitude and perceptions confined to Sputnik V.	295		NA	WHO Causality assessment	NA	NA	1	NA	Sputnik V	NA	NA	NA	self report	Not described	data summarized to generate frequencies and percentages. To compare the difference in proportion the likelihood ratio or Chi-square test was utlilized. Factor loadings were obtained for the perception and attitude by means of the analysis of the principal components. A p-value < 0.05 was considered to be statistically significant.	NA	A self-prepared and validated questionnaire addressed their acceptances and perceptions towards the vaccination drive. Internal consistency and confirmatory factor analysis done via Cronbach’salpha coefficient to established the reliability of the questionnaire	Not descrbied
Kaur S., 2022	India	common adverse events of the ChAdOx1 nCoV-19 Vaccine	Cross-sectional	Aged 18 years or older	high-risk HCPs who received ChAdOx1 nCoV-19 Corona Virus Vaccine (Recombinant) first dose or second dose or both in the past two weeks	103	Self-administered web-based survey	adverse events following immunization (AEFI) and type of AEFIs following COVID-19 vaccination. predictors of AEFIs	477		NA	NA	NA	NA		NA	Oxford–AstraZeneca	NA	NA	NA	self report	464 individuals did not respond to the online invite or refused to give consent for participation	Descriptive statistics included calculations of means, standard deviations (SDs), and proportions. significance of differences in the proportion of AEFIs tested using the Chi-square test. predictors/risk factors of AEFIs were identified using logistic regression. Adjusted odds ratios estimates were presented with 95 per cent confidence intervals (CIs) and P values	Multivaraible logistic regression	Not descibed	Complete case analysis
Kaya F., 2021	Turkey	Frequency of serious adverse reactions of inactive vaccine	Cohort	Aged 18 years or older	high-risk healthcare workers	329	Interviews- Face-to-face	serious adverse reactions (e.g. headache, state of sleep/fatigue, pain and redness, Allergy, Nausea/vomiting, Fever, Extensive itchiness, Myalgia)	111		NA	NA	NA	NA	3	NA	CoronaVac	NA	NA	NA	self report	Not described	Descriptive statistics included calculations of means, standard deviations (SDs), and proportions. significance of differences in the proportion of AEFIs tested using the Chi-square test.	NA	Not descibed	Complete case analysis
Khalil M M., 2021	Bangladesh	Frequency of adverse events of the COVISHIELD vaccine	Cross-sectional	Aged 18 years or older	All people who completed the 2nd dose of vaccine	305	Interviews—Telephone	Local (includedpain, swelling, itching, and rash at the injection site. Generaladverse events included fever, chills and rigors, generalizedbody ache, fatigue, malaise, somnolence, drowsiness, insom-nia, headache nausea, vomiting, diarrhea, dizziness, joint pain,runny nose, and redness of the eyes) medically attended if consulted for managing the adverse events,and serious adverse events resulted…	165	126	NA	NA	NA	NA	28	NA	Oxford–AstraZeneca	NA	NA	NA	self report	45 persons did not respond to the call	Descriptive statistics were presented as mean ± standard deviation or number(percent). Wilcoxon paired signed ranks test was used to compare paired data. Mann-Whitney U test was used to compare two groups of quantitative variables . Binary logistic regression was done to assess the predictor of adverse events of vaccination. Atwo-tailed value ofp≤0.05 was considered statistically sig-nificant for…	Multiple Logistic regression analysis	Not descibed	Complete case analysis
Konda V C. R, 2021	India	AEFI reports for COVID-19 vaccines reported	Cross-sectional	Aged 18 years or older	All person vaccine recipients	509	Surveillance -vaccine recipients were actively followed up by contacting them over their registered mobile number for AEFI if any at least 24 hours after the vaccination.	suspected adverse drug reaction notification form for nonserious events and in AEFI form for serious events	509		NA	a web-based individual case safety report management system. Causality assessment was done as per the World Health Organization-Uppsala Monitoring Centre (WHO-UMC) causality assessment scale	NA	NA	1	NA	Oxford–AstraZeneca	NA	NA	NA	active surveillance of COVID-19 vaccine - actively followed up by contacting them over their registered mobile number for AEFI if any at least 24 hours after the vaccination.	NA	Descriptive statistics such as numbers and percentage	NA	Not descibed	Complete case analysis
Konu Y R., 2021	Togo	prevalence of severe adverse events (SAEs) with ChAdOx1 nCoV-19 vaccine	Cross-sectional	Aged 18 years or older	high-risk HPs who received the first dose of the ChAdOx1 nCoV-19 vaccine	1.639	Self-administered - a free online platform through the internal communication networks of the Ministry of Health	Adverse events: severe (presence of adverse events resulting in self-reported hospitalization, seeking medical consultation,or inability to work the day following the administrationof the vaccine), moderate (presence of adverse eventswithout hospitalization, consultation or impact on work-ing ability), and no side effects.	1.174		NA	NA	NA	NA		NA	Oxford–AstraZeneca	NA	NA	NA	self report	NA	Descriptive statistics such as frequency tabulations, percentages, medians with their interquartile range (IQR). Proportions were compared using Chi-square test or Fisher’s exact test when appropriate. Prevalence of SAEs was estimated with its 95% confidence interval (95% CI). Univariable and multivariable logistic model regressionwere performed to assess factors associated with SAEs.	multivariable models, which were subsequently final-ized using a stepwise, backward elimination approach (p-value <0.05	For model building, characteristics that had a p-value <0.20 in univariable analysis	Complete case analysis
Lu L., 2022	China	difference postvaccination adverse effects	Cross-sectional	Aged 18 years or older	high-risk previously diagnosed with epilepsy attending neurological clinics	491	Interviews- Face-to-face	Adverse event rates who had the 1st/2nd injection of vaccines (Local injection site skin:- Muscle pain, Fatigue, Headache, Drowsiness, Fever, Others). Seizure frequency after vaccination in people with epilepsy.	33	19	NA	NA	NA	NA	7	NA	Any	NA	NA	NA	self report	NA	Descriptive statistics such as frequency, percentages, mean ± SD. Line graph used to show injection rate among people with epilepsy. Analysis of variance test and chi-squared test were used based on the variables	NA	NA	Complete case analysis
Mahapatra S., 2021	India	adverse events post-COVID-19 vaccination by COVISHIELD	Cross-sectional - Sequential mixed-method	Aged 18 years or older	high-risk HCPs included students and faculties	476	Mixed methods - Self-administered interview and in-depth interviews	adverse events reported (like redness, pain, swelling at the site of injection, body ache, fever, or chills) after Post-vaccination for at least 1–5 days	422		NA	NA	NA	NA	5	NA	Oxford–AstraZeneca	NA	NA	NA	self report - undertake interviews of HCPs experiencing adverse events post-vaccination	NA	Descriptive statistics such as frequency, percentages, mean ± SD. Independent t-tests were used for gender-wise comparison of adverse events occurring post- COVID-19 vaccination. Binary logistic regressions were performed when the dependent variable had two groups qualitative analysis - a deductive approach	multivariable models	NA	Complete case analysis
Omeish H., 2021	Jordan	side effects reported vaccines (Pfizer, AstraZeneca, and Sinopharm)	Cross-sectional	Aged 18 years or older	All subjects who have been vaccinated with either the first dose or both doses of any vaccines	1.086	Self-administered - a free online platform	self-reporting of COVID-19-related symptoms (Local symptoms -Injection site pain, Swelling and redness of injection site, Bone and muscle pain, Flu like symptoms Fever Headache Chills Sore throat Fatigue Cough Runny nose Loss of taste Loss of smell, GI side effect Nausea Diarrhea Vomiting Loss of appetite Abdominal pain Constipation, Psychological side effect Sleep disturbance Anxiety and stress …	976	227	NA	NA	NA	NA		NA	Pfizer–BioNTech, Oxford–AstraZeneca and SinoPharm	NA	NA	NA	self-reporting of COVID-19-related symptoms	NA	Descriptive statistics were used to describe the socio-demographic characteristics of participants. Associations between categorical variables were evaluated by performing Pearson chi-square test. The statistical significance level was set at P < .05.	NA	Cronbach’s alpha coefficient was applied to test the internal consistency of the survey items.	Complete case analysis
Pokharel K., 2021	Nepal	side effect of second dose	Cross-sectional	Aged 18 years or older	high-risk the health care workers	220	Self-administered	side effects complaint after second dose of covishield vaccination (pain at injection site, fever, fatigue, headache, chills, diarrhoea, dizziness, and nausea)	178		NA	NA	NA	NA		NA	Oxford–AstraZeneca	NA	NA	NA	self reported	NA	Descriptive statistics were used to describe the socio-demographic characteristics of participants	NA	NA	Complete case analysis
Pourani M R., 2022	Iran	side effects of the COVID-19vaccine	Cross-sectional	Age group unspecified	high-risk healthcare workers	867	Self-administered - an online survey	potential cutaneous complications and possible systemic symptoms	138		NA	NA	NA	NA		NA	Oxford–AstraZeneca, SinoPharm, Sputnik V, Covaxin, Abdala, Pfizer–BioNTech and Moderna	NA	NA	NA	self reported	38 recorded cases due to incomplete andimpaired data	Descriptive statistics such as mean ±SD. Also, the frequency and percentage were presented.	NA	NA	Complete case analysis
Serwaa D., 2021	Ghana	Incidence of short-term adverse reactions from COVID-19 vaccination	Cross-sectional	Aged 18 years or older	high-risk healthcare providers in both private and public health settings, who have been vaccinated against COVID-19	654	Self-administered - an online survey	short-term adverse reactions from COVID-19 vaccination among health care professionals who had already taken the first dose of the vaccine in Ghana Frequency of adverse side effects (non-life threatening symptoms such as Headache, General body weakness, Dizziness, Nausea and vomiting, Swelling at site of injection, Sour mouth, Night sweats, Body itching, fever, Insomnia, Altered menstrual cycle a…	528		NA	NA	NA	NA	8	NA	Any	NA	NA	NA	self reported	NA	Descriptive statistics as a percentage (%) or number (n). A binary logistic regression analysis	multivariable logistic regres-sion model, adjusted for confounding factors using stepwise method of forward likelihood ratio (Entry p < .05, Removal p > .1).	NA	Complete case analysis
Solomon Y., 2021	Ethiopia	immediate symptoms of Oxford–AstraZeneca COVID-19 vaccine	Cross-sectional	Age unspecified	high-risk healthcare providers who took their first dose of Oxford–AstraZeneca vaccine	684	Self-administered - an online survey	adverse effects following first dose of the vaccine (different outcome variables (mild symptoms, severe symptoms, recommendation of the vaccine for others, and readiness to take the second dose)	477		NA	NA	NA	NA		NA	Oxford–AstraZeneca	NA	NA	NA	self reported	NA	The frequency table, graph, and mean with standard deviation are used to describe the data. Logistic regression analysis was conducted to identify statistically significant factors	multivariable logistic regression model, adjusted for confounding factors	NA	Complete case analysis
Subedi P., 2021	Nepal	incidence of adverse events following immunization(AEFIs) with the Covishield vaccine	Cross-sectional	Age unspecified	high-risk health workers, working in public and private health facilities who had received the first dose of Covishield vaccine	1006	Interview - face-to-face interview and/or by telephonic survey	Adverse events following immunization(AEFI) (local - Injection site tenderness, Injection site pain, injection site swelling, injection site redness or system- Fever, Bodyache/Myalgia, Headache, Chills, Fatigue, Dizziness, Drowsiness, Nausea and/or vomiting, Irritable Mood, Anxiety, Fainting attack, Diarrhoea, Rashes, Shortness of breath). Anxiety status	799		NA	NA	NA	NA		NA	Oxford–AstraZeneca	NA	NA	NA	self reported	NA	Descriptive statistics as a percentage (%) or number (n). Bivariate analysis Chi-Square test was used to see the association of various independent variables with the AEFI A binary logistic regression analysis. Adjusted Odd’s ratio (AOR) at 95% confidence Interval(CI)	A multivariate logistic regression model	NA	Complete case analysis
Supangat, 2021	Indonesia	adverse events following immunization (AEFI) of COVID-19 vaccination	Cross-sectional	Age range 21 and 25 years old	high-risk medical students in the clerkship program who COVID-19 vaccination	144	Self-administered - an online survey	Adverse events following immunization(AEFI) (local - Injection site tenderness, Injection site pain, injection site swelling, injection site redness or system- Fever, Bodyache/Myalgia, Headache, Chills, Fatigue, Dizziness, Drowsiness, Nausea and/or vomiting, Irritable Mood, Anxiety, Fainting attack, Diarrhoea, Rashes, Shortness of breath). Anxiety status	55	35	NA	NA	NA	NA	7	NA	CoronaVac	Booster anysis done	NA	NA	self reported	20 (16 lost follow up or incomplete, 4 duplication)	Descriptive statistics as a percentage (%) or number (n). Bivariate analysis Chi-Square test was used to see the association of various independent variables with the AEFI	NA	The Kolmogorov-Smirnov test was used to assess the data’s normality	Complete case analysis
Tran V N., 2021	Vietnam	AEFI of AZD1222 COVID-19 vaccine	Cross-sectional	Aged 18 years or older	All people who received at least one dose ofAZD1222	1028	Self-administered - via online survey	self-reported AEFI	988		NA	NA	NA	NA		NA	Oxford–AstraZeneca	NA	NA	NA	self reported	NA	descriptive statistics and hypothesis tests were done. The hypothesis z test was applied for factors having two groups including gender (males versus females), allergic pre-condition (with versus without), underlying condition (with versus without), number of vaccine doses (one versus two) and thehypothesis chi-square test was applied for factors of more thantwo groups including age, habit, stimu…	NA	NA	Complete case analysis
Vanegas E., 2021	Ecuador	adverse reactions following vaccination with the Pfizer-BioNTech vaccine	Cross-sectional	Age group unspecified	high-risk healthcare workers (HCWs) recieved COVID-19 vaccination	1291	Interview - weekly telephone calls to ascertain if adverse reactions had occurred within 14 days of receiving the vaccine	Adverse effects (Local adverse effects; Pain, Erythema, Edema, Pruritus, Axillary edema, and Systemic adverse effect; Fever, Cephalea, Malaise, Myalgia, Arthralgia, Nausea/Vomiting, Diarrhea, Chills, Fatigue, Somnolence, Syncope, Paresthesia, Anxiety, Dizziness, Epigastric pain, Generalized rash, Generalized pruritus, Allergic rhinitis, Petechiae, Throat itchiness, Allergic sinusitis, Facial edem…	1020	969	NA	NA	NA	NA	14	NA	Pfizer–BioNTech	NA	NA	NA	self reported	NA	Descriptive statistics as a percentage (%) or number (n).	NA	NA	Complete case analysis
Wang J., 2021	China	safety of SARS-CoV-2 vaccines	Cohort	Aged 18 years or older	high-risk CLD group and healthy control with normal serological liver function and without history of any liver disease.	581	Documents review- data obtained from patients’ medical records	Adverse Reactions After Either Dose of SARS-CoV-2 Vaccines- Injection site symptoms(Pain, Swelling, Indura, Erythema, Pruritus) and systemic symptoms (Fever, Cough, Vertigo, Nause, vomiting, Myalgia, Arthralgia, Fatigue, Hypersensitiy, Anorexia, Dyspnea, Syncope, Pharynga)	70		NA	NA	NA	NA	14	NA	Any	NA	NA	NA	self-reported - Side effects of SARS-CoV-2 vaccines were collected from paper record cards where participants were required to record the injection-site symptoms and systemic symptoms	NA	Descriptive statistics as median (interquartile range [IQR]), percentage (%) or number (n). The Mann-Whitney U test and the Pearson chi-square test or Fisher exact test used to assess the statistical significance between groups. binary logistic regression	multivariate analysis-Hypothesis testingwas 2-sided, and Pvalues of less than 0.05	NA	Complete case analysis
Wang Q., 2021	China	rate of adverse reactions	Cross-sectional	Age group unspecified	high-risk Patients with a confirmed diagnosis of psoriasis	788	Self-administered - via online survey	adverse reactions after vaccination (Local-pain, Induration, swelling, Itch, redness and Systemic- Rash, itch, Stuffy, runny, Fever, Cough, Nose, Appetite, Arthralgia, Fatigue, Diarrhoea, impaired)	167		NA	NA	NA	NA		NA	Any	NA	NA	NA	self-reported - Side effects of SARS-CoV-2 vaccines were collected from paper record cards where participants were required to record the injection-site symptoms and systemic symptoms	NA	adverse reactions, and other patient-reported outcomes were displayed as counts (percentages) and compared using the chi-square test or Fisher’s exact test. Continuous variables with normal distribution were expressed as mean ± standard deviation (SD) and com-pared with analysis of variance (ANOVA)	NA	NA	Complete case analysis
Yıldız Y., 2021	Turkey	side effects of the inactivated vaccine	Cross-sectional	Age group unspecified	high-risk health care workers (HCWs) who received 2 doses of CoronaVac inactive vero cell vaccine	1102	Self-administered questionnaire - volunteer HCWs manually or online at least 14 days after 2 dose of vaccination	common adverse events after the Coronavac vaccine (Non-serious adverse events like Headache, fatigue, local reactions, myalgia, fever, allergy VS Serious adverse events - death, life-threatening illness, hospitalization or prolongation of hospitalization, permanent disability, congenital anomaly, or birth defect)	352		NA	NA	NA	NA		NA	CoronaVac	NA	NA	NA	self-reported	NA	descriptive statistics such as a number and a percentage, mean and standard deviation (SD) or median values and an interquartile range. The non-parametric values were analyzed using the Mann–Whitney U, and the parametric ones with a Student t-test. analyzed with a Chi-square tes	NA	NA	Complete case analysis
Zare H., 2021	Iran	side effects of the first dose of COVID-19 vaccine	Cross-sectional	Age group unspecified	All people who injection of the first dose of vaccines AZD-1222, Sputnik V, and Covaxin	503	Self-administered questionnaire - an online survey	side effects including local and systemic adverse reactions	313		NA	NA	NA	NA		NA	Oxford–AstraZeneca, Sputnik V, and Covaxin	NA	NA	NA	self-reported	NA	descriptive statistics including percentages, frequencies, and means. inferential statistics like Student’s t-test and Chi-square test Comparison of more than two group was performed by one-way ANOVA and Tukey test as post-hoc test with a sig-nificance value p <0.05 Finally, multiple regression was performed	multiple regression	NA	Complete case analysis
Zewude B., 2021	Ethiopia	side effects in the post-vaccination of COVID-19 vaccine	Cross-sectional	Age group unspecified	high-risk healthcare workers who have taken the first/second- round of COVID-19 vaccine, including those that are likely to receive the vaccine and willingness	384	Self-administered questionnaire	Side-Effects Perceptions/expectations of CIVID-19 Vaccine Side-effects	222		NA	NA	NA	NA	3	NA	Any	NA	NA	NA	self-reported	NA	Descriptive statistical techniques were used including per-centages, frequency distributions, Inferential statistical technique, particularly binary logistic regression analysis, was carried out	multiple regression	NA	Complete case analysis
Zhang M X., 2021	China	adverse reactions post-vaccination	Cross-sectional	Age group unspecified	high-risk hospital staffs vaccinated	1673	Self-administered questionnaire - an online survey	solicited and unsolicited local and systemic adverse reactions post vaccination after the first and second dose	646		NA	NA	NA	NA	7	NA	CoronaVac	NA	NA	NA	self-reported	NA	Descriptive statistical techniques were used including percentages, frequency distributions, Univariate analysis of factors associated with adverse reactions done by chisquare test Multinomial logistic regression- odds ratio (OR) and a 95% confidence interval (CI) being calculated.	multiple regression	NA	Complete case analysis

## Sheet: Sheet4
Variable	Category	Frequency	%	Column6	Column1	Column2	Column3	Column4
Age in years	> 18	33	56.8966
	< 21	1	1.72414
	>12	1	1.72414
	Age group unspecified	17	29.3103
	21-25	1	1.72414
	>18 & > 64	1	1.72414
	All age groups	4	6.89655			BY REGION	N	%
Country	Afghanistan	1	1.72414	South Asia	Low income	Low income	4	0.0689655
	Argentina	2	3.44828	Latin America	Upper-middle income	lower-middle	26	0.448276
	Bangladesh	3	5.17241	South Asia	Lower-middle income	Upper-middle	28	0.482759
	Brazil	1	1.72414	Latin America	Upper-middle income	total	58	1
	China	4	6.89655	East Asia	Upper-middle income	BY REGION
	Ecuador	1	1.72414	Latin America	Upper-middle income	East Asia and Pacific	8	0.137931
	Egypt	2	3.44828	Middle east	Lower-middle income	Europe and Central Asia	8	0.137931
	Ethiopia	2	3.44828	Sub-saharan	Low income	Latin America & the Caribbean	8	0.137931
	Ghana	1	1.72414	Sub-saharan	Lower-middle income	Middle East and North Africa	14	0.241379
	India	8	13.7931	South Asia	Lower-middle income	South Asia	16	0.275862
	Indonesia	2	3.44828	East Asia	Lower-middle income	Sub-Saharan Africa	4	0.0689655
	Iran	5	8.62069	Middle east	Lower-middle income		58	1
	Iraq	2	3.44828	Middle east	Upper-middle income
	Iraq and Jordan	1	1.72414	Middle east	Upper-middle income
	Jordan	4	6.89655	Middle east	Upper-middle income
	latin America	1	1.72414	Latin America	Upper-middle income
	Mexico	3	5.17241	Latin America	Upper-middle income
	Nepal	2	3.44828	South Asia	Lower-middle income
	Pakistan	2	3.44828	South Asia	Lower-middle income
	Serbia	1	1.72414	Europe	Upper-middle income
	Thailand	1	1.72414	East Asia	Upper-middle income
	Togo	1	1.72414	Sub-saharan	Low income
	Turkey	7	12.069	Europe	Upper-middle income
	Vietnam	1	1.72414	East Asia	Lower-middle income

## Sheet: Sheet5
Variables	Type of design	Frequency	%
Studydesign	Cohort	13	22.4138
	Cross-sectional	41	70.6897
	Cross-sectional and Cohort	1	1.72414
	Cross-sectional - Sequential mixed-method	1	1.72414
	Retrospective Cohort	2	3.44828
Sample size	median(IQR)	442(219, 830)

## Sheet: Sheet6
Manufacturer	Frequency
AstraZeneca, AB or Serum Institute of India Pvt. Ltd, India	29
Sinovac Life Sciences Co., Ltd, China	28
BioNTech Manufacturing GmbH, Germany	18
Russian Direct Investment Fund, Russia	10
Any type of Vaccine	7
Bharat Biotech, India	4
CasinoBio Cansino Biologics, China	4
Moderna Biotech, USA	3
Janssen–Cilag International NV, USA	1
